# Supplementary material for: Columnar Mesophases and Organogels Formed by H-Bound Dimers Based on 3,6-Terminally Difunctionalized Triphenylenes
Source: Gels. 2024 Dec 27;11(1):9. doi: 10.3390/gels11010009 (PMC11764606; doi:10.3390/gels11010009)
Supplement: Supplementary file 1 [file gels-11-00009-s001.zip]

Archive with 1 entries (1 files):
- gels-3351008-supplementary.pdf
